# Supplementary material for: Pharmacogenomics at the Point of Care: A Community Pharmacy Project in British Columbia
Source: J Pers Med. 2020 Dec 24;11(1):11. doi: 10.3390/jpm11010011 (PMC7823931; doi:10.3390/jpm11010011)
Supplement: Supplementary file 1 [file jpm-11-00011-s001.zip]

Archive with 11 entries (10 files):
- Community_PGx_Supplement/
- Community_PGx_Supplement/Expanded_Online_Methods.pdf
- Community_PGx_Supplement/Supplement_I-Recruitment_Checklist.pdf
- Community_PGx_Supplement/Supplement_II-Information_&_Consent.pdf
- Community_PGx_Supplement/Supplement_III-Informational_Video.mp4
- Community_PGx_Supplement/Supplement_IV-Video_Script.pdf
- Community_PGx_Supplement/Supplement_IX-Pharmacy_Locations.pdf
- Community_PGx_Supplement/Supplement_V-Pharmacist_Survey.pdf
- Community_PGx_Supplement/Supplement_VI-Patient_Survey.pdf
- Community_PGx_Supplement/Supplement_VII-R_Analysis.Rmd
- Community_PGx_Supplement/Supplement_VIII-Example_Report.pdf
